# Supplementary material for: Rapid Assessment of Non-Verbal Auditory Perception in Normal-Hearing Participants and Cochlear Implant Users
Source: J Clin Med. 2021 May 13;10(10):2093. doi: 10.3390/jcm10102093 (PMC8152499; doi:10.3390/jcm10102093)
Supplement: Supplementary file 1 [file jcm-10-02093-s001.zip]

Archive with 1 entries (1 files):
- jcm-1176404-proofed-supplementary.pdf
